# Supplementary material for: Causal associations between gut microbiota and cutaneous melanoma: a Mendelian randomization study
Source: Front Microbiol. 2024 Apr 8;15:1339621. doi: 10.3389/fmicb.2024.1339621 (PMC11033470; doi:10.3389/fmicb.2024.1339621)
Supplement: Supplementary file 2 [file Data_Sheet_1.ZIP]

Archive with 12 entries (12 files):
- Figure 2A.tif
- Figure 2B.tiff
- Figure 2C.tif
- Figure 2D.tif
- Figure 2E.tif
- Figure 2F.tif
- Figure 3A.tif
- Figure 3B.tiff
- Figure 3C.tif
- Figure 3D.tif
- Figure 3E.tif
- Figure 3F.tif
